# Supplementary material for: Exposure to arsenic and cognitive impairment in children: A systematic review
Source: PLoS One. 2025 Feb 26;20(2):e0319104. doi: 10.1371/journal.pone.0319104 (PMC11864541; doi:10.1371/journal.pone.0319104)
Supplement: S2 File — (XLSX) [file pone.0319104.s003.xlsx]

## Sheet: Sheet1
Date of data extraction	Name of data extractor	Author and year of publication		Inclusion decision	Country	Study design	Population	Sample size	Conc of Arsenic Acid in water	Outcome	Mean age	Gender distribution	Selection	Comparability	Outcome	Risk of bias assessment
1.05.2024	Yumei Tian	Khan K at al. 2012		Included	Bangladesh	School-based Cross-sectional study	Children at the age of 8 to 11 who had no known physical disability or chronic illness, and were not twins	840	130µg/l	Neither, WAs nor UAs was significantly related to mathematics achievement score and language test score (p<0.05), with or without adjustment for other covariates. We did not observe associations between measures of Arsenic exposure and academic achievement.	Not available	Male – 396 (47.1); Female – 444 (52.9)	Low	Low	Low	Low
1.05.2024	Yumei Tian	Abbas S et al. 2012		Included	Pakistan	Community based- Cross-sectional descriptive study	School going adult and children who lives in these three villages (Bangalacombo, Kamal chisti town, Qasar ghar) of Kasur city more than 5 years were included	Not available	0.46	In all the three sites the average height and weight of children is lower so is the intellectual functioning level, which shows the relationship of health status with their intellectual functioning level.	Not available	Not available	High	High	High	High
1.05.2024	Yumei Tian	Calderon J et al. 2001		Included	Mexico	Community based- Cross-sectional study	Children 6 to 9 years of age attending elementary schools	80	0.5	Verbal comprehension , Longterm memory and attention are higher brain functions that could be affected in exposed children.	7.61 ± 0.8	Male – 41 (51.3); Female – 39 (48.7)	Low	Moderate	Low	Moderate
1.05.2024	Yumei Tian	Asadullah M N et al. 2011		Included	Bangladesh	School-based Cohort study	School students from selected 321 schools of the union at 2005	7710	50 µg/l	Children with arsenic poisoned tubewell at home have around 0.07 standard deviations lower scores in secondary mathematics than their peers with safe tubewells. The effect is even a bigger negative, 0.20 standard deviations lower, in primary mathematics. There is a negative correlation between learning outcomes of children, and arsenic contamination of drinking water wells at home is causal.	13.1 ± 0.9	Not available	High	Low	High	High
1.05.2024	Yumei Tian	Ghosh S B et al. 2017		Included	India	School based Cross-sectional study	Children studying in the 3rd and 4th standard at four selected primary schools, living more than 5 years in the locality and whose ages were in between 9 and 11 years were selected.	142	Not available	Water quality of control group clearly revealed that mean arsenic levels is much lower compare to exposure group. On the other hand, mean IQ level is also higher than exposure group. Therefore, it can be reasonably suspected that arsenic is the main contributing factor for such low level of IQ among the school children in the study areas. The result of this study shows that WAs concentration was …	9.6 ± 2.3	Male – 66 (46.3); Female – 76 (53.7)	Low	Low	Low	Low
1.05.2024	Yumei Tian	Manju R et al. 2017		Included	India	Community based- Cross-sectional study	Children between the ages 10 and 14 years who were born and brought up in the Hutti village were included	40	90 µg/l	This study indicates that exposure to arsenic in drinking water is associated with neurotoxic effects in children. The mean IQ grades of children were significantly lower in children chronically exposed to arsenic in the drinking water	12	Male – 13 (32.5); Female – 27 (67.5)	Low	Low	Low	Low
2.05.2030	Yumei Tian	Nahar M N et al. 2014		Included	Bangladesh	School based Cross-sectional survey	Adolescents between 14 and 15 years old who were randomly selected from different villages in Sonargaon thana. The study groups were composed of individuals who had been exposed to As.	312	70 µg/l	The IQ in the high-[As]u group did not differ from that in the medium-[As]u group. The percent distributions of the IQ grades for the three [As]u groups (low, medium, and high; A very small percentage of the respondents from the high- [As]u group possessed above-average intellectual capacity, with most having average or below-average IQ grades.	Not available	Male - 138 (44.2); Female – 174 (55.8)	Moderate	Moderate	Low	Moderate
2.05.2030	Yumei Tian	Roy A et al 2011		Included	Mexico	School based Cross-sectional study	Children 6–7 years old, living near a metal foundry in Torreo´n, Mexico, participated in the study	526	NA	compared with the lowest quartile of UAs, those in the second quartile received higher scores (β=3.1, p<0.05) on the Oppositional Behaviour rating. Those in the second and fourth quartile had a higher risk (OR= 2.1 and 2.0, respectively, po0.1) of receiving a score of 65 or above on the teacher ratings of Oppositional Behaviour	6.9 ± 0.4	Male – 292 (55.5); Female – 234 (44.5)	Moderate	Low	Moderate	Moderate
2.05.2030	Yumei Tian	Von Ehrensrein O S et al. 2007		Included	India	Community based- Cross-sectional study	Children age 5 to 15 years who were selected from a source population of 7683 people in West Bengal, India, in 2001–2003.	351	50 µg/l	Increasing tertiles of urinary arsenic concentrations were associated with reductions in some of the children’s test scores. The strongest effects were seen in the vocabulary test. Effects were found for the vocabulary, picture completion, and object assembly tests with reductions between 12% and 20%, but the confidence intervals were broad.	Median age -9	Male – 190 (54); Female – 161 (46)	Low	Moderate	Low	Moderate
2.05.2030	Yumei Tian	Rocha-Amador D et al.		Included	Mexico	Community based- Cross-sectional study	Children who had lived in the area since birth and who were from 6 to 10 years	132	Moct- ezuma (As 5.8±1.3μg/L); Salitral (As 169±0.9μg/L) and 5 de Fe- brero (As 194±1.3μg/L)	Inverse associations between fluoride levels in urine and children's Performance, Verbal, and Full IQ scores after adjusting for confounders (β values = -13.0, -15.6, -16.9, respectively; all p-values < 0.001). Arsenic levels in urine were inversely associated with Full IQ scores (β = -5.72, p = 0.003) after adjusting for confounders	8.3±1.1	Not reported	High	Low	High	High
1.05.2024	Qi Hou	Wang et al. 2007		Included	China	Community based- Cross sectional study	Children between 8 and 12 years of age from Shanxi province, China	720	Medium-arsenic and high-arsenic groups had significantly elevated arsenic levels, with means of 142 μg/L and 190 μg/L, respectively	Children's IQ scores decreased from a mean of 105 in the control group to 101 in the medium-arsenic group, 101 in the high-fluoride group, and 95 in the high-arsenic group. The reductions in IQ scores in the medium-arsenic, high-fluoride, and high-arsenic groups compared to the control group were statistically significant.	9.0 ± 0.82	376/344	High	High	High	High
1.05.2024	Qi Hou	Wasserman et al.2004		Included	Bangladesh	Community based- Cohort study	Randomly selected children of age 9.5 to 10.5	201	Low to extremely high concentrations up to 790 μg/L, with a mean of 117.8 μg/L across the 196 wells used by the children's households.	Children with water arsenic levels > 50 μg/L achieved significantly lower Performance and Full-Scale scores compared to children with levels < 5.5 μg/L. The association was stronger for water arsenic levels than for urinary arsenic, possibly because some reduction in exposure had occurred between the well testing and child assessments.	10.0 ± 0.4	98/103	High	High	High	High
1.05.2024	Qi Hou	Wasserman et al 2014		Included	Bangladesh	School based Cross sectional study	Children in grades 3–5 from three Maine school districts are included	272	The average well water arsenic concentration across the 272 children in the study was 9.88 μg/L.	Relatively low levels of arsenic exposure from household well water, at or above 5 μg/L, was associated with lower performance on intelligence tests among schoolchildren in Maine.	9.67 ± 1.18	145/127	Moderate	High	High	High
1.05.2024	Qi Hou	Wasserman et al. 2007		Included	Bangladesh	Community based- Cohort study	Randomly selected children of 5.75 years and 6.25 years of age whose parents participated in another prospective study of author	301	Arsenic concentrations in the tube well water ranged from 0.1 to 864 μg/L.The mean arsenic concentration was 120.1 μg/L	Higher levels of arsenic exposure from drinking water were associated with lower performance on tests of intellectual functioning, particularly non-verbal abilities.	6.1 ± 0.18	150/151	Low	Moderate	Low	Moderate
1.05.2024	Qi Hou	Burgos et al.2017		Included	Chile	Community based- Cross-sectional study	Participants were children aged 6-15 years old living in specific contaminated neighborhoods in Arica, with a total of 180 recruited through home visits and divided into exposure cohorts based on remediation timing and birth year from 1999 to 2003	180	Not reported	Evidence of poorer cognitive development and IQ scores among the children who were potentially exposed to higher levels of heavy metal contamination from the waste site early in life before it was remediated, compared to children born after remediation efforts.	pre-remediation cohort (mean age 13.5 years)during-remediation cohort (mean age 10 years), and youngest post-remediation cohort (mean age 7 years)	Not reported	Low	Low	Low	Low
1.05.2024	Qi Hou	Hamadani et al. 2011		Included	Bangladesh	Community based- Cohort study	Infants born between May 2002 and December 2003 were included.And were tested 7 months, 1.5 years and 5 years.	2260	70% of the tube wells used for drinking water had arsenic concentrations above 10 μg/L, which was the Bangladesh drinking water standard at that time.	Early life exposure to arsenic, particularly higher concurrent exposure at 5 years, was associated with lower verbal and full scale IQ scores specifically in girls, suggesting girls may be more vulnerable to arsenic-induced impairments in cognitive function during early childhood	5 years	1175/1085	Low	Low	Moderate	Low
2.05.2030	Qi Hou	Desai et al. 2018		Included	Uruguay	School based Cross-sectional study	All first-grade children who regularly attended the school from July 2009 and August 2013	353	0.45 μg/L (5%–95% range: 0.16–0.93)	There was no independent association between urinary total arsenic and general cognitive abilities measured by the Woodcock-Muñoz tests.	6.75 years	195/158	Low	Moderate	Low	Moderate
2.05.2030	Qi Hou	Wang et al.2022		Included	China	Community based- cohort study	school-aged children from 2016 to 2017	148	1.50 3.17 (Umbilical cord blood(μg/L)	Prenatal low-level As exposure may negatively affect girls’ performance intelligence quotient (PIQ) and verbal intelligence quotient (VIQ).	89.90 ± 3.77 (months)	71/77	High	Low	High	High
5.05.2024	Yumei Tian	Zhou et al.2020		Included	China	Community based- Cohort study	school-aged children from June 2009 to January 2010	296	0.5–193.09 μg/L	Arsenic did not show significant association with full intelligence quotient (IQ) [Beta coefficient= 1.120 (− 0.738, 2.979)], verbal IQ [Beta coefficient= 0.155 (− 1.676, 1.986)], or performance IQ [Beta coefficient= 1.992 (− 0.082, 4.067)]	NR	170/126	High	High	Low	High
5.05.2024	Yumei Tian	Vaidya et al.2023		Included	India	Community based- cohort study	participants aged 6 to 23 years from November 4, 2016, and May 4, 2019	1014	9.65 (9.40) μg/L	Sparse-partial least squares analysis was used to describe a negative association of arsenic exposure with executive function (r = −0.12 [P = 5.4 × 10−4]), brain structure (r = −0.20 [P = 1.8 × 10−8]), and functional connectivity (within network, r = −0.12 [P = 7.5 × 10−4]; between network, r = −0.23 [P = 1.8 × 10−10]).	14.86 [4.79]	589/425	Low	Low	Low	Low
5.05.2024	Yumei Tian	Rosado et al.2017		Included	Mexico	School based Cross-sectional study	children 6–8 years of age	602	58.1 ± 33.2 µg/L	Linear and logistic regressions adjusted for hemoglobin concentration, PbB, and sociodemographic confounders showed a significant inverse association between UAs and Visual–Spatial Abilities with Figure Design, the Peabody Picture Vocabulary Test, the WISC-RM Digit Span subscale, Visual Search, and Letter Sequencing Tests (p < 0.05). Boys excreted significantly more UAs (p < 0.05) and were affect…	83.4 ± 4.4 (months)	319/272	Low	Moderate	Low	Moderate
5.05.2024	Yumei Tian	Ossa et al.2023		Included	Colombia	Community based- Cross-sectional study	Colombian children and adolescents from April to July 2019	70	1.96 ± 2.73µg/L	Correlation analyses found, on the one hand, significant negative relationships in tests integrated within the verbal (CVB) and executive function (EF) components as well as evidence of positive relationships in the manifestation of errors in their performance with the levels of Hg and/or As transformed by biomarker (Log10).	12.2 ±2.0	34/36	Moderate	Moderate	Low	Moderate
5.05.2024	Yumei Tian	Saxena et al.2022		Included	Bangladesh	Community based- Cross-sectional study	adolescents aged 14–16 years from 2012 to 2016	572	4.8± (4.3)	Linear regression revealed negative associations for Spatial Working Memory and both As and Mn (As B=−2.40, Mn B=−5.31, p < 0.05).	14.6 ±(0.7)	270/202	Moderate	Low	Moderate	Moderate
6.05.2024	Qi Hou	Vahter et al.2020		Included	Bangladesh	Community based- cohort study	children in a rural Bangladeshi area from May 2002 and December 2003	1523	Median urinary arsenic at 10 years was 58 µg/L (range 7.3–940 µg/L)	Multivariable-adjusted regression analysis showed that, compared to the first urinary arsenic quintile at 10 years (< 30 µg/L), the third and fourth quintiles (30–45 and 46–73 µg/L, respectively) had 6–7 points lower Full developmental raw scores (B: −7.23, 95% CI −11.3; −3.18, and B: −6.37, 95% CI −10.5; −2.22, respectively), corresponding to ~0.2 SD. Verbal comprehension and Perceptual reasonin…	9.51 ± 0.11	675/737	Low	Low	Low	Low
